# Supplementary material for: Synergistic gene editing in human iPS cells via cell cycle and DNA repair modulation
Source: Nat Commun. 2020 Jun 8;11:2876. doi: 10.1038/s41467-020-16643-5 (PMC7280248; doi:10.1038/s41467-020-16643-5)
Supplement: Supplementary file 4 — Source Data [file 41467_2020_16643_MOESM4_ESM.xlsx]

## Sheet: Figure 1e
Figure 1e
	Replicate1		Unmodified	MutEJ	HDR	HDR/MutEJ	Viability (x10^6)
	ssODN only		99.4	0.56	0	0	2.31
	RNP only		34.6	65.3	0	0	2.81
	RNP+ssODN		16.9	70.6	12.4	0.175637	2.36
	Replicate2		Unmodified	MutEJ	HDR	HDR/MutEJ	Viability (x10^6)
	ssODN only		99.4	0.58	0	0	2.88
	RNP only		42.6	57.3	0	0	2.89
	RNP+ssODN		23.7	63	13.2	0.209524	2.83
	Replicate3		Unmodified	MutEJ	HDR	HDR/MutEJ	Viability (x10^6)
	ssODN only		99.5	0.45	0	0	2.63
	RNP only		55.4	44.4	0	0	3.53
	RNP+ssODN		17.8	71.2	10.9	0.15309	1.82

## Sheet: Figure 2ab
Figure 2ab
	Replicate1		Unmodified	MutEJ	HDR	HDR/MutEJ	Viability (x10^6)
	A	-	11.2	65.6	23.1	0.352134	2.09
	B	24	11.6	59.1	29.2	0.494078	1.31
	C	48	10.2	60.1	29.7	0.494176	0.855
	Replicate2		Unmodified	MutEJ	HDR	HDR/MutEJ	Viability (x10^6)
	A	-	12.8	66.7	20.5	0.307346	2.3
	B	24	13.1	58.7	28.1	0.478705	1.14
	C	48	10.5	59.3	30.2	0.509275	0.845
	Replicate3		Unmodified	MutEJ	HDR	HDR/MutEJ	Viability (x10^6)
	A	-	14.2	65.6	20.2	0.307927	2.25
	B	24	9.07	62.5	28.4	0.4544	1.12
	C	48	8.65	60.9	30.4	0.499179	0.855

## Sheet: Figure 2c
Figure 2c
	Replicate		G1	S	G2/M
	1	A	19.2	72.7	6.62
	2		19.3	73.6	5.93
	3		20.2	72.4	5.46
	1	C	14.2	57.4	26
	2		14.5	55.6	27.5
	3		12.8	62.5	23
	Replicate		Mean EdU
	1	A	13266
	2		9978
	3		9262
	1	C	4577
	2		4535
	3		4425

## Sheet: Figure 2de
Figure 2de
	Replicate1		Unmodified	MutEJ	HDR	HDR/MutEJ	Viability
	A	-	18.8	61.3	19.6	0.319739	3.19
		XL413	20.1	47.3	32.4	0.684989	0.745
	C	-	18.6	55.1	26.2	0.475499	1.94
		XL413	16.9	47.3	35.7	0.754757	0.404
	Replicate2		Unmodified	MutEJ	HDR	HDR/MutEJ	Viability
	A	-	18.7	62.1	19	0.305958	3.18
		XL413	18	47.7	34.2	0.716981	0.86
	C	-	19.1	53.9	27	0.500928	1.92
		XL413	14.7	44.2	41.1	0.929864	0.325
	Replicate3		Unmodified	MutEJ	HDR	HDR/MutEJ	Viability
	A	-	19.3	61	19.6	0.321311	3.35
		XL413	13.9	51.7	34.4	0.665377	0.705
	C	-	19.4	54.2	26.3	0.48524	2.05
		XL413	12.9	45.6	41.5	0.910088	0.428

## Sheet: Figure 2f
Figure 2f
	Replicate		G1	S	G2/M
	1	-	4.85	91.8	3.1
	2		6.09	89.5	3.82
	3		5.88	90.3	3.19
	1	XL413	19.7	72.3	5.84
	2		18.4	74.8	4.8
	3		14.7	78.5	4.9
	Replicate		Mean EdU
	1	-	10530
	2		8510
	3		9212
	1	XL413	2997
	2		2777
	3		3404

## Sheet: Figure 3bc
Figure 3bc
	Replicate1	Unmodified	MutEJ	HDR	HDR/MutEJ	Viability
	-	14.9	64	21.1	0.329688	3.63
	DMSO	12	65.9	22	0.333839	2.2
	KU-55933	18.6	66.7	14.6	0.218891	5.1
	VE-821	33.4	50.4	16.1	0.319444	4.53
	NU7441	22.7	46.4	30.9	0.665948	4.57
	Mirin	11.5	62.2	26.3	0.42283	2.69
	PFM01	10.4	65	24.6	0.378462	3.2
	TDRL-505	13.8	64.2	22	0.342679	3.11
	RS-1	11.6	67.1	21.3	0.317437	3.8
	SCR7	7.29	62.1	30.6	0.492754	1.7
	L755507	8.87	70.8	20.3	0.286723	3.62
	Replicate2	Unmodified	MutEJ	HDR	HDR/MutEJ	Viability
	-	8.9	69.4	21.7	0.31268	4.45
	DMSO	11.9	63.4	24.7	0.38959	5.34
	KU-55933	31.8	51	17.1	0.335294	7.34
	VE-821	24	57.7	18.3	0.317158	5.38
	NU7441	27.3	40.8	31.8	0.779412	5.25
	Mirin	30.3	51	18.6	0.364706	6.24
	PFM01	8.93	65.3	25.8	0.3951	4.81
	TDRL-505	19.6	58.9	21.5	0.365025	7.28
	RS-1	9.41	65	25.6	0.393846	6.32
	SCR7	10.9	60.9	28.1	0.461412	5.19
	L755507	21.7	60	18.2	0.303333	6.98
	Replicate3	Unmodified	MutEJ	HDR	HDR/MutEJ	Viability
	-	23.7	51	25.1	0.492157	3.95
	DMSO	0.656	68.7	30.7	0.44687	2.52
	KU-55933	17.8	58.4	23.6	0.40411	4.77
	VE-821	25.2	50.1	24.5	0.489022	5.08
	NU7441	16.5	39.4	43.9	1.11421	3.87
	Mirin	3.71	60.3	36	0.597015	3.01
	PFM01	2.46	61	36.5	0.598361	3.84
	TDRL-505	7.64	62.8	29.5	0.469745	3.84
	RS-1	1.92	61.7	36.4	0.589951	2.79
	SCR7	4.39	57.5	38.1	0.662609	2.55
	L755507	24.3	56.3	19.2	0.34103	3.24

## Sheet: Figure 3de
Figure 3de
	Replicate1	Unmodified	MutEJ	HDR	HDR/MutEJ	Viability
	-	9.04	61.2	29.8	0.486928	0.545
	DMSO	4.23	68.2	27.5	0.403226	2.12
	NU7441	6.63	54.1	39.3	0.726433	1.4
	SCR7	5.66	67	27.3	0.407463	0.968
	NU7441+SCR7	5.64	51.2	43.1	0.841797	0.428
	Replicate2	Unmodified	MutEJ	HDR	HDR/MutEJ	Viability
	-	1.71	73.6	24.7	0.335598	1.29
	DMSO	18.4	53.4	28.2	0.52809	5.74
	NU7441	13.2	41.2	45.4	1.10194	4.7
	SCR7	6.24	59.8	33.9	0.56689	4.38
	NU7441+SCR7	3.71	40.6	55.6	1.36946	3.64
	Replicate3	Unmodified	MutEJ	HDR	HDR/MutEJ	Viability
	NU7441+SCR7	5.51	48.8	45.6	0.934426	4.06
	Replicate4	Unmodified	MutEJ	HDR	HDR/MutEJ	Viability
	NU7441+SCR7	3.88	42	54.2	1.29048	3.29

## Sheet: Figure 3fg
Figure 3fg
	Replicate1			Unmodified	MutEJ	HDR	HDR/MutEJ	Viability
	A	-		13.6	68.8	17.5	0.25436	2.9
		XL413		15.4	54.4	30.1	0.553309	1.4
		NU7441+SCR7		8.68	54.5	36.8	0.675229	1.3
		XL413+NU7441+SCR7		10.9	44.3	44.8	1.01129	0.33
	C	-		10.8	65.5	23.7	0.361832	1.92
		XL413		9.78	64.2	26	0.404984	1.02
		NU7441+SCR7		5.46	44.1	50.4	1.14286	0.83
		XL413+NU7441+SCR7		6.45	44.9	48.7	1.08463	0.39
	Replicate2			Unmodified	MutEJ	HDR	HDR/MutEJ	Viability
	A	-		8.83	71.7	19.5	0.271967	2.18
		XL413		6.51	57.8	35.7	0.617647	1.05
		NU7441+SCR7		9.08	51.3	39.6	0.77193	1.19
		XL413+NU7441+SCR7		8.84	49.3	41.9	0.849899	0.36
	C	-		7.24	67.3	25.5	0.3789	1.9
		XL413		7.02	58.4	34.5	0.590753	0.65
		NU7441+SCR7		8.25	44.4	47.3	1.06532	0.94
		XL413+NU7441+SCR7		5.67	49.1	45.2	0.92057	0.24
	Replicate3			Unmodified	MutEJ	HDR	HDR/MutEJ	Viability
	A	-		20.6	65.3	14	0.214395	3.04
		XL413		20.6	53.8	25.6	0.475836	1.48
		NU7441+SCR7		8.84	50.4	40.7	0.80754	1.72
		XL413+NU7441+SCR7		10.9	38.5	50.5	1.31169	0.47
	C	-		18.9	61.5	19.6	0.318699	2.62
		XL413		19	53.7	27.2	0.506518	0.89
		NU7441+SCR7		7.38	48.1	44.5	0.925156	0.91
		XL413+NU7441+SCR7		8.99	48.5	42.5	0.876289	0.19

## Sheet: Figure 4bc
Figure 4bc
	Replicate		Unmodified	MutEJ	DP	HDR	HDR/MutEJ	Viability
	1	het	30.5	49.1		20.2	0.411405	2.58
	2		30.8	48.3		20.8	0.430642	1.91
	3		12.7	55.4		31.8	0.574007	0.955
	1	hom	23.5	48.4	0.25	27.9	0.581612	0.82
	2		31.9	38.5	0.13	29.5	0.76961	0.62
	3		23.9	45.2	0.59	30.3	0.683407	0.93

## Sheet: Figure 4d
Figure 4d
	Replicate	BFP/BFP	BFP/X	BFP/GFP	X/X	GFP/X	GFP/GFP
	1	14.7	13.2	0.275	48.2	1.94	21.4
	2	17.5	11.9	0.124	38.6	1.62	30.2
	3	16.2	14.1	0.564	45.1	2.67	21.2

[truncated: 27 more sheets: Figure 4ef, Figure 4g, Figure 5bd, Figure 5c, Figure 6ab, Figure 6cd, Figure 6ef, Figure 6gh, Supplementary Figure 3ab, Supplementary Figure 3cd, Supplementary Figure 3e, Supplementary Figure 3fgh, Supplementary Figure 4ce, Supplementary Figure 4d, Supplementary Figure 5b, Supplementary Figure 5e, Supplementary Figure 5f, Supplementary Figure 6ab, Supplementary Figure 6cd, Supplementary Figure 6e …]
